# Supplementary material for: Improving Virological Monitoring of HDV Infection: A Proof-of-Concept Comparative Study of Bosphore and AltoStar® Assays in Patients Treated with Bulevirtide
Source: Biomedicines. 2025 Jun 26;13(7):1564. doi: 10.3390/biomedicines13071564 (PMC12292241; doi:10.3390/biomedicines13071564)
Supplement: Supplementary file 1 [file biomedicines-13-01564-s001.zip]

Archive with 1 entries (1 files):
- biomedicines-3592369-supplementary.pdf
